# Supplementary material for: Thrombophilia-Related Single Nucleotide Variants and Altered Coagulation Parameters in a Cohort of Mexican Women with Recurrent Pregnancy Loss
Source: Diagnostics (Basel). 2025 Dec 7;15(24):3111. doi: 10.3390/diagnostics15243111 (PMC12731847; doi:10.3390/diagnostics15243111)
Supplement: Supplementary file 1 [file diagnostics-15-03111-s001.zip]

Archive with 1 entries (1 files):
- diagnostics-3986231-supplementary.pdf
